# Supplementary material for: Antibacterial Silver Nanoparticle Containing Polydopamine Hydrogels That Enhance Re-Epithelization
Source: Gels. 2024 May 24;10(6):363. doi: 10.3390/gels10060363 (PMC11202472; doi:10.3390/gels10060363)
Supplement: Supplementary file 1 [file gels-10-00363-s001.zip]

Archive with 1 entries (1 files):
- gels-2998810-supplementary.pdf
